# Supplementary material for: Isolation, Identification and Characterization of a Novel Megalocytivirus from Cultured Tilapia (Oreochromis spp.) from Southern California, USA
Source: Animals (Basel). 2021 Dec 10;11(12):3524. doi: 10.3390/ani11123524 (PMC8697977; doi:10.3390/ani11123524)
Supplement: Supplementary file 1 [file animals-11-03524-s001.zip]

Archive with 1 entries (1 files):
- animals-1474075-supplementary.pdf
